# Supplementary material for: Weight and protozoa number but not bacteria diversity are associated with successful pair formation of dealates in the Formosan subterranean termite, Coptotermes formosanus
Source: PLoS One. 2023 Nov 13;18(11):e0293813. doi: 10.1371/journal.pone.0293813 (PMC10642788; doi:10.1371/journal.pone.0293813)
Supplement: S1 File — (XLSX) [file pone.0293813.s001.xlsx]

## Sheet: Sheet1
Sample ID	Population	Location name	GPS location	Collection date	Weight (mg)	Sex	Pairing Status	Number of		% P. grassii
								Total Protozoa	P. grassii
BBPF1	BB	Baton Rouge-Bluebonnet Swamp	30.3676, -91.1049	2021-05-17	9.5	Female	Paired	991.667	75	7.56303
BBPF2	BB	Baton Rouge-Bluebonnet Swamp	30.3676, -91.1049	2021-05-17	10.1	Female	Paired	891.667	41.6667	4.6729
BBPF3	BB	Baton Rouge-Bluebonnet Swamp	30.3676, -91.1049	2021-05-17	10.8	Female	Paired	1366.67	200	14.6341
BBPF4	BB	Baton Rouge-Bluebonnet Swamp	30.3676, -91.1049	2021-05-17	10.3	Female	Paired	2100	150	7.14286
BBPF5	BB	Baton Rouge-Bluebonnet Swamp	30.3676, -91.1049	2021-05-17	10.4	Female	Paired	1391.67	141.667	10.1796
BBSF1	BB	Baton Rouge-Bluebonnet Swamp	30.3676, -91.1049	2021-05-17	8.6	Female	Single/Unpaired	1333.33	300	22.5
BBSF2	BB	Baton Rouge-Bluebonnet Swamp	30.3676, -91.1049	2021-05-17	8.8	Female	Single/Unpaired	350	25	7.14286
BBSF3	BB	Baton Rouge-Bluebonnet Swamp	30.3676, -91.1049	2021-05-17	8.5	Female	Single/Unpaired	658.333	66.6667	10.1266
BBSF4	BB	Baton Rouge-Bluebonnet Swamp	30.3676, -91.1049	2021-05-17	9.3	Female	Single/Unpaired	933.333	91.6667	9.82143
BBSF5	BB	Baton Rouge-Bluebonnet Swamp	30.3676, -91.1049	2021-05-17	9.1	Female	Single/Unpaired	583.333	25	4.28571
BBPM1	BB	Baton Rouge-Bluebonnet Swamp	30.3676, -91.1049	2021-05-17	9.1	Male	Paired	1083.33	100	9.23077
BBPM2	BB	Baton Rouge-Bluebonnet Swamp	30.3676, -91.1049	2021-05-17	9.5	Male	Paired	1166.67	250	21.4286
BBPM3	BB	Baton Rouge-Bluebonnet Swamp	30.3676, -91.1049	2021-05-17	9.3	Male	Paired	1325	225	16.9811
BBPM4	BB	Baton Rouge-Bluebonnet Swamp	30.3676, -91.1049	2021-05-17	9.4	Male	Paired	1350	300	22.2222
BBPM5	BB	Baton Rouge-Bluebonnet Swamp	30.3676, -91.1049	2021-05-17	8.9	Male	Paired	1025	75	7.31707
BBSM1	BB	Baton Rouge-Bluebonnet Swamp	30.3676, -91.1049	2021-05-17	7.9	Male	Single/Unpaired	391.667	58.3333	14.8936
BBSM2	BB	Baton Rouge-Bluebonnet Swamp	30.3676, -91.1049	2021-05-17	8.3	Male	Single/Unpaired	991.667	191.667	19.3277
BBSM3	BB	Baton Rouge-Bluebonnet Swamp	30.3676, -91.1049	2021-05-17	8.7	Male	Single/Unpaired	1133.33	191.667	16.9118
BBSM4	BB	Baton Rouge-Bluebonnet Swamp	30.3676, -91.1049	2021-05-17	8.3	Male	Single/Unpaired	708.333	116.667	16.4706
BBSM5	BB	Baton Rouge-Bluebonnet Swamp	30.3676, -91.1049	2021-05-17	8.5	Male	Single/Unpaired	1491.67	133.333	8.93855
Sample ID	Population	Location name	GPS location	Collection date	Weight (mg)	Sex	Pairing Status	Number of		% P. grassii
								Total Protozoa	P. grassii
BGPF1	BG	Baton Rouge-Botanic Garden	30.3563, -91.0952	2021-05-16	9.9	Female	Paired	575	NA	NA
BGPF2	BG	Baton Rouge-Botanic Garden	30.3563, -91.0952	2021-05-16	9.7	Female	Paired	750	NA	NA
BGPF3	BG	Baton Rouge-Botanic Garden	30.3563, -91.0952	2021-05-16	10.5	Female	Paired	666.667	NA	NA
BGPF4	BG	Baton Rouge-Botanic Garden	30.3563, -91.0952	2021-05-16	10.4	Female	Paired	566.667	NA	NA
BGPF5	BG	Baton Rouge-Botanic Garden	30.3563, -91.0952	2021-05-16	9.5	Female	Paired	625	NA	NA
BGSF1	BG	Baton Rouge-Botanic Garden	30.3563, -91.0952	2021-05-16	9.5	Female	Single/Unpaired	425	NA	NA
BGSF2	BG	Baton Rouge-Botanic Garden	30.3563, -91.0952	2021-05-16	9.8	Female	Single/Unpaired	400	NA	NA
BGSF3	BG	Baton Rouge-Botanic Garden	30.3563, -91.0952	2021-05-16	10.7	Female	Single/Unpaired	608.333	NA	NA
BGSF4	BG	Baton Rouge-Botanic Garden	30.3563, -91.0952	2021-05-16	10.2	Female	Single/Unpaired	741.667	NA	NA
BGSF5	BG	Baton Rouge-Botanic Garden	30.3563, -91.0952	2021-05-16	8.5	Female	Single/Unpaired	600	NA	NA
BGPM1	BG	Baton Rouge-Botanic Garden	30.3563, -91.0952	2021-05-16	9.2	Male	Paired	825	NA	NA
BGPM2	BG	Baton Rouge-Botanic Garden	30.3563, -91.0952	2021-05-16	8.9	Male	Paired	758.333	NA	NA
BGPM3	BG	Baton Rouge-Botanic Garden	30.3563, -91.0952	2021-05-16	9.1	Male	Paired	658.333	NA	NA
BGPM4	BG	Baton Rouge-Botanic Garden	30.3563, -91.0952	2021-05-16	9.3	Male	Paired	1750	NA	NA
BGPM5	BG	Baton Rouge-Botanic Garden	30.3563, -91.0952	2021-05-16	9.5	Male	Paired	975	NA	NA
BGSM1	BG	Baton Rouge-Botanic Garden	30.3563, -91.0952	2021-05-16	9.4	Male	Single/Unpaired	925	NA	NA
BGSM2	BG	Baton Rouge-Botanic Garden	30.3563, -91.0952	2021-05-16	7.9	Male	Single/Unpaired	466.667	NA	NA
BGSM3	BG	Baton Rouge-Botanic Garden	30.3563, -91.0952	2021-05-16	7.8	Male	Single/Unpaired	466.667	NA	NA
BGSM4	BG	Baton Rouge-Botanic Garden	30.3563, -91.0952	2021-05-16	9	Male	Single/Unpaired	700	NA	NA
BGSM5	BG	Baton Rouge-Botanic Garden	30.3563, -91.0952	2021-05-16	8.2	Male	Single/Unpaired	358.333	NA	NA
Sample ID	Population	Location name	GPS location	Collection date	Weight (mg)	Sex	Pairing Status	Number of		% P. grassii
								Total Protozoa	P. grassii
NOPF1	NO	New Orleans	30.0238, -90.0639	2021-05-21	10.2	Female	Paired	341.667	16.6667	4.87805
NOPF2	NO	New Orleans	30.0238, -90.0639	2021-05-21	10.5	Female	Paired	750	116.667	15.5556
NOPF3	NO	New Orleans	30.0238, -90.0639	2021-05-21	10.7	Female	Paired	666.667	33.3333	5
NOPF4	NO	New Orleans	30.0238, -90.0639	2021-05-21	10	Female	Paired	566.667	108.333	19.1176
NOPF5	NO	New Orleans	30.0238, -90.0639	2021-05-21	10.8	Female	Paired	625	33.3333	5.33333
NOSF1	NO	New Orleans	30.0238, -90.0639	2021-05-21	9.8	Female	Single/Unpaired	425	33.3333	7.84314
NOSF2	NO	New Orleans	30.0238, -90.0639	2021-05-21	9.3	Female	Single/Unpaired	400	75	18.75
NOSF3	NO	New Orleans	30.0238, -90.0639	2021-05-21	9.3	Female	Single/Unpaired	608.333	108.333	17.8082
NOSF4	NO	New Orleans	30.0238, -90.0639	2021-05-21	9.5	Female	Single/Unpaired	741.667	150	20.2247
NOSF5	NO	New Orleans	30.0238, -90.0639	2021-05-21	9.2	Female	Single/Unpaired	600	158.333	26.3889
NOPM1	NO	New Orleans	30.0238, -90.0639	2021-05-21	9.6	Male	Paired	741.667	83.3333	11.236
NOPM2	NO	New Orleans	30.0238, -90.0639	2021-05-21	9.4	Male	Paired	758.333	75	9.89011
NOPM3	NO	New Orleans	30.0238, -90.0639	2021-05-21	9.6	Male	Paired	658.333	133.333	20.2532
NOPM4	NO	New Orleans	30.0238, -90.0639	2021-05-21	9.7	Male	Paired	1750	75	4.28571
NOPM5	NO	New Orleans	30.0238, -90.0639	2021-05-21	9.6	Male	Paired	975	200	20.5128
NOSM1	NO	New Orleans	30.0238, -90.0639	2021-05-21	8.8	Male	Single/Unpaired	925	383.333	41.4414
NOSM2	NO	New Orleans	30.0238, -90.0639	2021-05-21	7.5	Male	Single/Unpaired	466.667	133.333	28.5714
NOSM3	NO	New Orleans	30.0238, -90.0639	2021-05-21	7.6	Male	Single/Unpaired	466.667	66.6667	14.2857
NOSM4	NO	New Orleans	30.0238, -90.0639	2021-05-21	8.7	Male	Single/Unpaired	700	141.667	20.2381
NOSM5	NO	New Orleans	30.0238, -90.0639	2021-05-21	8.1	Male	Single/Unpaired	358.333	33.3333	9.30233
Sample ID	Population	Location name	GPS location	Collection date	Weight (mg)	Sex	Pairing Status	Number of		% P. grassii
								Total Protozoa	P. grassii
SGPF1	SG	Saint Gabriel	30.3112, -91.0830	2021-05-26	10.6	Female	Paired	466.667	25	5.35714
SGPF2	SG	Saint Gabriel	30.3112, -91.0830	2021-05-26	10.1	Female	Paired	1016.67	116.667	11.4754
SGPF3	SG	Saint Gabriel	30.3112, -91.0830	2021-05-26	9.5	Female	Paired	1358.33	108.333	7.97546
SGPF4	SG	Saint Gabriel	30.3112, -91.0830	2021-05-26	10.3	Female	Paired	1133.33	108.333	9.55882
SGPF5	SG	Saint Gabriel	30.3112, -91.0830	2021-05-26	11.5	Female	Paired	750	100	13.3333
SGSF1	SG	Saint Gabriel	30.3112, -91.0830	2021-05-26	10.5	Female	Single/Unpaired	579.167	183.333	31.6547
SGSF2	SG	Saint Gabriel	30.3112, -91.0830	2021-05-26	8.7	Female	Single/Unpaired	525	133.333	25.3968
SGSF3	SG	Saint Gabriel	30.3112, -91.0830	2021-05-26	9.2	Female	Single/Unpaired	687.5	166.667	24.2424
SGSF4	SG	Saint Gabriel	30.3112, -91.0830	2021-05-26	9.8	Female	Single/Unpaired	562.5	158.333	28.1481
SGSF5	SG	Saint Gabriel	30.3112, -91.0830	2021-05-26	10.2	Female	Single/Unpaired	633.333	116.667	18.4211
SGPM1	SG	Saint Gabriel	30.3112, -91.0830	2021-05-26	9.2	Male	Paired	708.333	66.6667	9.41176
SGPM2	SG	Saint Gabriel	30.3112, -91.0830	2021-05-26	9.6	Male	Paired	1191.67	266.667	22.3776
SGPM3	SG	Saint Gabriel	30.3112, -91.0830	2021-05-26	9.5	Male	Paired	1383.33	191.667	13.8554
SGPM4	SG	Saint Gabriel	30.3112, -91.0830	2021-05-26	9.8	Male	Paired	1016.67	108.333	10.6557
SGPM5	SG	Saint Gabriel	30.3112, -91.0830	2021-05-26	9.3	Male	Paired	1275	225	17.6471
SGSM1	SG	Saint Gabriel	30.3112, -91.0830	2021-05-26	9.7	Male	Single/Unpaired	583.333	133.333	22.8571
SGSM2	SG	Saint Gabriel	30.3112, -91.0830	2021-05-26	8.1	Male	Single/Unpaired	537.5	58.3333	10.8527
SGSM3	SG	Saint Gabriel	30.3112, -91.0830	2021-05-26	8.7	Male	Single/Unpaired	516.667	208.333	40.3226
SGSM4	SG	Saint Gabriel	30.3112, -91.0830	2021-05-26	9.3	Male	Single/Unpaired	616.667	200	32.4324
SGSM5	SG	Saint Gabriel	30.3112, -91.0830	2021-05-26	9.2	Male	Single/Unpaired	658.333	150	22.7848
